# Supplementary material for: Next-generation sequencing of immunoglobulin gene rearrangements for clonality assessment: a technical feasibility study by EuroClonality-NGS
Source: Leukemia. 2019 Jun 13;33(9):2227–40. doi: 10.1038/s41375-019-0508-7 (PMC6756030; doi:10.1038/s41375-019-0508-7)
Supplement: Supplementary file 2 — Supplementary Table S9 [file 41375_2019_508_MOESM2_ESM.xlsx]

## Sheet: Blad1
Costs calculation Clonality assays February 2019
Clonality assay, using custom primers (note: control testing of primers batches is not included)	PCR target			volume mix in PCR	Costs reagents (Euro)	Costs Taq enzyme (Euro)	Costs Genescan (Euro)	Costs per target (Euro)
(based on 50 ul reaction volumes, single assessment of the individual tubes)
PCR (Amplitaq gold, nucleotides, buffer reagents, primers)	IGH-VJ FR1 (tube A)			48	0.6	0.6	1.25	2.45
PCR (Amplitaq gold, nucleotides, buffer reagents, primers)	IGH-VJ FR2 (ttube B)			48	0.6	0.6	1.25	2.45
PCR (Amplitaq gold, nucleotides, buffer reagents, primers)	IGH-VJ FR3 (tube C)			48	0.6	0.6	1.25	2.45
PCR (Amplitaq gold, nucleotides, buffer reagents, primers)	IGH-DJ (tube A)			48	0.6	0.6	1.25	2.45
PCR (Amplitaq gold, nucleotides, buffer reagents, primers)	IGH-DJ (tube B)			48	0.6	0.6	1.25	2.45
PCR (Amplitaq gold, nucleotides, buffer reagents, primers)	IGK-VJ (tube A)			48	0.6	0.6	1.25	2.45
PCR (Amplitaq gold, nucleotides, buffer reagents, primers)	IGK-DE (tube B)			48	0.6	0.6	1.25	2.45
Total costs								17.15
Clonality assay, using Invivoscribe mastermixes	PCR target	Commercial price (Euro, February 2019)	volume mastermix (MM)	volume MM in PCR	Costs mastermix per tube (Euro)	Costs Taq enzyme (Euro)	Costs Genescan (Euro)	Costs per target (Euro)
(based on 50 ul reaction volumes, single assessment of the individual tubes)
Mastermix 21010011	IGH-Tube A 6FAM	295	1500	45	8.85	0.6	1.25	10.70
Mastermix 21010101	IGH-Tube B 6FAM	295	1500	45	8.85	0.6	1.25	10.70
Mastermix 21010031	IGH-Tube C HEX	295	1500	45	8.85	0.6	1.25	10.70
Mastermix 21010041	IGH-Tube D HEX	295	1500	45	8.85	0.6	1.25	10.70
Mastermix 21010051	IGH-Tube E HEX	295	1500	45	8.85	0.6	1.25	10.70
Mastermix 21020011	IGK-Tube A 6FAM	295	1500	45	8.85	0.6	1.25	10.70
Mastermix 21020021	IGK-Tube B 6FAM	295	1500	45	8.85	0.6	1.25	10.70
Total costs								74.90
Clonality assay, using Invivoscribe IGH and IGK gene clonality assay	PCR target	Commercial price (Euro, February 2019)	volume mastermix (MM)	volume MM in PCR	Costs reagents per tube (Euro)	Costs Taq enzyme (Euro)	Costs Genescan (Euro)	Costs per target (Euro)
(based on 50 ul reaction volumes, single assessment, RUO test, includes controls as well)
IGH gene clonality assay 11010061	IGH-Tube A 6FAM	172	1500	45	5.16	0.6	1.25	7.01
(costs: 860 euro, for 1500 ul of the 5 IGH-PCRs)	IGH-Tube B 6FAM	172	1500	45	5.16	0.6	1.25	7.01
	IGH-Tube C HEX	172	1500	45	5.16	0.6	1.25	7.01
	IGH-Tube D HEX	172	1500	45	5.16	0.6	1.25	7.01
	IGH-Tube E 6FAM	172	1500	45	5.16	0.6	1.25	7.01
IGK gene clonality assay 11020021	IGK-Tube A 6FAM	292.50	1500	45	8.78	0.6	1.25	10.63
(costs: 585 euro, for 1500 ul of the 2 IGK-PCRs)	IGK-Tube B 6FAM	292.50	1500	45	8.78	0.6	1.25	10.63
Total costs								56.30
Clonality assay, using Invivoscribe Identiclone IGH and Identiclone IGK assay	PCR target	Commercial price (Euro, February 2019)	volume mastermix (MM)	volume MM in PCR	Costs Identiclone per tube (Euro)	Costs Taq enzyme (Euro)	Cost Genescan (Euro)	Costs per target (Euro)
(based on 50 ul reaction volumes, single assessment, CE test, includes controls as well)
IdentiClone™ IGH Gene Clonality Assay™ ABI Fluorescence 91010061 (price: 910 euro for 1500 ul of each of the 5 IGH PCRs)	IGH-Tube A 6FAM	182	1500	45	5.46	0.6	1.25	7.31
	IGH-Tube B 6FAM	182	1500	45	5.46	0.6	1.25	7.31
	IGH-Tube C HEX	182	1500	45	5.46	0.6	1.25	7.31
	IGH-Tube D HEX	182	1500	45	5.46	0.6	1.25	7.31
	IGH-Tube E 6FAM	182	1500	45	5.46	0.6	1.25	7.31
IdentiClone™ IGK Gene Clonality Assay™ ABI Fluorescence 91020021 (price: 615 euro for 100 ul of each of the 2 IGK PCRs	IGK-Tube A 6FAM	307.25	1500	45	9.22	0.6	1.25	11.07
	IGK-Tube B 6FAM	307.25	1500	45	9.22	0.6	1.25	11.07
Total costs								58.69
Clonality assay, using NGS, homebrew primers and sequencing
(based on 25 ul reaction volumes, single assessment)
	PCR target	Costs reagent or sequencing in total	Costs reagents or sequencing per sample	volume mix in PCR	Costs PCR (Euro)	Costs Taq enzyme		Costs per PCR/ pooled PCRs > per sample
PCR (Amplitaq gold, nucleotides, buffer reagents, unlabeled primers)	IGH-VJ FR3			24	0.4	0.6	0	1
PCR (Amplitaq gold, nucleotides, buffer reagents, unlabeled primers)	IGH-DJ			24	0.4	0.6	0	1
PCR (Amplitaq gold, nucleotides, buffer reagents, unlabeled primers)	IGK-V/intron-J/KDE			24	0.4	0.6	0	1
PCRs pooling, purification per sample (Agencourt beads)			1.75					1.75
Barcodes per sample			5					5
Library preparation per sample (3 PCRs of each sample pooled)		591.63 Euro for 20 reactions	29.59					29.59
Sequencing, Ion PGM		1118.09 Euro per 318 chip, loading 24 clonality samples	46.59					46.59
Total costs								85.93
